# Supplementary material for: A novel biomarker for prediction of atrial fibrillation susceptibility in patients with celiac disease
Source: PLoS One. 2018 Jan 9;13(1):e0190382. doi: 10.1371/journal.pone.0190382 (PMC5760044; doi:10.1371/journal.pone.0190382)
Supplement: S1 File — (XLSX) [file pone.0190382.s001.xlsx]

## Sheet: Sayfa1
patient number	age	sex	wei	hei	BMI	drug u	DM	smoke	Tc	LDL	HDL	TG	hsCRP	hb	plt	wbc	Neu	Lym	T. bilirubin	GGT	ALP	Ürik a.	upper N-AST	AST	ALT	AST/ALT	Pmax	Pmin	EF	LVDD	LVSD	LA	LVH	E	A	E'	A'	EDT	IVRT	LAV max	LAVmin	LAVp	SBP	PA septal	PA lateral	PA triq	LEFTemd	RIGTemd	IAemd
1	42	k	68	156	27.9421	0	0	0	189	131	46	61	3.14	15.7	226	10	5.2	2.3	0.38	35	115	6.41	50	27	34	0.794118	88	61	65	44	26	32	1	5	9	7	14	255	104	42	15	26	125	81	111	80	30	1	31
2	50	e	64	175	20.898	0	0	0	283	193	64	130	2.59	15	205	9	6.8	1.9	0.73	12	102	7.02	50	25	37	0.675676	82	45	65	42	24	25	0	8	5	8	5	230	110	34	10	20	140	67	89	60	22	7	29
3	40	k	64	166	23.2254	0	0	1	190	123.6	44	112	3.12	16.7	187	7	6.9	1.6	1.15	37	109	7.25	50	26	39	0.666667	91	62	65	47	30	30	0	8	5	10	5	180	71	26	6	10	130	81	95	75	14	6	20
4	34	e	60	167	21.5139	0	0	0	248	149	78	100	1.2	13.4	159	9	4.4	1.3	1.06	24	79	6.32	50	41	25	1.64	117	51	65	51	32	31	0	8	5	18	9	210	89	49	19	32	130	89	113	44	24	45	69
5	28	e	68	172	22.9854	0	0	0	146	89	33	122	2.57	15.4	166	10	6.05	1.9	1.14	18	64	5.48	50	48	23	2.08696	110	49	65	41	24	32	0	10	6	18	9	180	72	58	12	27	110	71	115	54	44	17	61
6	52	k	80	158	32.0461	0	0	0	207	128	48	154	0.55	15.5	186	6	6.4	2.1	1.2	19	58	6.81	50	31	40	0.775	85	48	64	42	24	25	0	10	5	15	5	192	78	74	15	28	128	96	114	93	18	3	21
7	36	e	74	175	24.1633	0	0	0	230	156.4	52	108	3.78	13.3	162	6	4	1.3	0.58	25	94	5.78	50	42	24	1.75	105	57	65	46	30	33	0	8	8	15	5	190	82	42	7	14	125	82	119	70	37	12	49
8	50	k	56	175	18.2857	0	0	0	310	241	29	195	3.61	13.6	208	8	3.8	1.2	0.91	36	82	4.91	50	28	45	0.622222	110	68	65	41	24	26	0	8	8	15	10	200	88	28	7	15	135	89	96	80	7	9	16
9	35	k	52	159	20.5688	0	0	0	275	210	30	171	0.17	14	179	6	5.6	1.8	0.39	24	39	4.62	50	58	25	2.32	112	53	68	34	20	27	0	10	5	20	10	210	85	58	15	29	120	89	133	80	44	9	53
10	52	k	62	160	24.2188	0	0	1	201	121	38	210	2.34	14.7	200	8	4.1	1.3	0.45	27	49	5.02	50	31	42	0.738095	104	61	65	41	23	30	0	8	10	13	12	245	118	39	9	16	125	69	74	64	5	5	10
11	50	e	63	158	25.2363	0	0	0	231	162	46	113	0.17	11.2	172	7	5.9	1.6	1.02	16	108	6.32	50	58	21	2.7619	95	42	65	46	21	37	0	8	6	14	10	205	74	62	15	24	135	89	111	74	22	15	37
12	53	k	66	162	25.1486	0	0	1	177	115	44	90	0.97	12.2	187	8	4.5	1.8	0.52	24	119	7.14	50	35	56	0.625	92	57	65	41	24	34	0	5	8	7	11	242	98	35	7	14	130	89	97	88	8	1	9
13	40	k	60	168	21.2585	0	0	0	186	115	39	160	2.81	14	205	10	5.8	1.8	0.41	38	109	6.87	50	47	28	1.67857	115	52	60	41	22	30	0	7	7	11	8	205	88	47	14	18	125	74	104	59	30	15	45
14	23	k	52	158	20.83	0	0	0	261	184.6	47	147	2.48	9.2	236	9	6.8	2.2	1.12	28	49	6.23	50	26	35	0.742857	103	60	60	40	23	31	0	9	5	16	10	191	90	26	9	11	120	69	89	61	20	8	28
15	51	e	70	169	24.5089	0	0	0	135	60	63	62	3.12	12.7	198	10	6.5	2.1	1.1	25	63	7.14	50	53	29	1.82759	115	54	65	46	31	41	1	5	8	9	12	360	118	53	19	30	118	91	133	81	42	10	52
16	48	k	61	162	23.2434	0	0	1	196	115	31	251	3.34	12.2	157	7	7.3	1.4	0.45	28	72	5.48	50	36	22	1.63636	109	50	65	46	21	30	0	7	9	10	8	276	89	36	9	17	122	89	148	75	59	14	73
17	34	k	64	165	23.5078	0	0	0	184	130	32	112	2.24	12.5	174	9	4.8	1.5	0.9	16	105	4.93	50	38	23	1.65217	111	47	65	40	20	35	0	9	5	10	8	286	74	43	10	15	110	81	109	64	28	17	45
18	22	k	58	164	21.5645	0	0	0	252	173	50	143	3.48	11.8	262	8	6.2	2.1	0.64	25	37	5.81	50	27	48	0.5625	107	61	65	42	27	27	0	10	8	18	10	216	74	20	6	11	128	69	74	62	5	7	12
19	48	e	60	161	23.1473	0	0	0	232	111	41	399	1.69	12.9	258	8	5.7	1.5	0.49	13	42	6.53	50	21	28	0.75	91	59	65	41	23	30	0	6	7	9	12	147	59	22	9	11	130	88	104	84	16	4	20
20	50	k	68	158	27.2392	0	0	0	212	116	77	96	3.51	14.5	138	8	5.3	1.9	0.62	14	92	5.84	50	45	30	1.5	100	42	60	50	26	39	1	6	11	5	12	186	104	58	25	28	125	78	118	60	40	18	58
21	54	k	62	162	23.6244	0	0	0	146	101	24	105	2.09	13	286	11	4.5	1.3	1.07	35	79	6.12	50	34	51	0.666667	105	67	65	40	23	28	0	5	9	8	11	254	118	34	10	18	120	74	101	66	27	8	35
22	54	k	68	165	24.977	0	0	0	155	93	32	152	3.14	12.5	258	7	6.8	2.2	0.82	24	81	5.84	50	31	51	0.607843	95	61	65	46	22	37	0	6	10	11	9	178	89	31	11	22	125	89	104	82	15	7	22
23	49	e	72	178	22.7244	0	0	0	291	200	34	289	2.59	12.2	365	7	4.6	1.4	0.59	29	73	4.95	50	20	26	0.769231	105	70	65	44	23	28	0	5	7	10	9	185	104	21	7	12	130	104	124	91	20	13	33
24	36	k	62	164	23.0518	0	0	0	229	155	38	179	3.12	16	341	8	5.3	1.7	0.31	17	104	7.21	50	18	24	0.75	96	59	65	45	22	35	0	10	6	12	8	209	74	45	7	18	125	69	111	64	42	5	47
25	41	k	65	161	25.0762	0	0	0	189	130	42	68	1.2	12	152	9	4.9	1.6	0.83	16	49	4.84	50	43	20	2.15	117	42	65	51	25	36	0	10	6	15	9	203	59	72	24	35	120	74	133	55	59	19	78
26	48	e	61	159	24.1288	0	0	0	176	134	30	64	2.57	12.7	321	10	6.2	1.8	0.48	34	93	5.12	50	19	26	0.730769	106	65	65	42	22	32	0	9	7	10	16	174	74	33	12	14	135	74	78	65	4	9	13
27	57	k	68	161	26.2336	0	0	0	207	141	46	100	2.91	11.4	245	9	7.1	2.9	0.35	17	58	3.21	50	25	32	0.78125	94	58	65	46	23	33	0	7	9	9	11	194	78	29	6	16	125	89	111	89	22	0	22
28	55	k	62	164	23.0518	0	0	0	291	203.4	48	198	2.48	11.7	282	8	5.1	2.1	0.41	26	37	3.18	50	14	20	0.7	81	54	65	39	21	34	0	9	8	13	7	254	59	32	6	14	135	67	133	59	66	8	74
29	52	e	69	164	25.6544	0	0	1	157	87.2	52	89	1.12	12.6	299	9	5.2	2.2	0.53	28	49	2.87	50	29	38	0.763158	94	54	65	42	21	30	0	9	6	12	9	173	89	31	10	12	125	89	104	78	15	11	26
30	44	k	64	168	22.6757	0	0	1	161	97.6	35	142	3.34	13	231	7	6.1	2.3	1.09	15	54	2.98	50	19	28	0.678571	98	60	65	40	20	31	0	7	5	13	10	200	70	19	4	9	120	81	104	78	23	3	26
31	61	e	71	165	26.079	0	0	0	140	65.4	53	108	3.24	11.4	173	8	4.7	1.7	0.86	19	59	3.24	50	48	22	2.18182	110	57	65	38	20	31	0	7	10	7	11	259	89	50	15	22	110	89	118	67	29	22	51
32	20	e	74	176	23.8895	0	0	0	202	132.8	40	146	3.48	9.4	230	7	4.9	2.1	0.37	38	108	3.86	50	11	23	0.478261	101	60	65	46	27	32	0	8	4	16	10	275	74	44	12	22	115	67	102	63	35	4	39
33	52	k	66	161	25.462	0	0	1	250	154.6	47	242	2.69	12.3	234	5	4.3	1.9	0.72	34	120	2.45	50	29	42	0.690476	104	58	60	42	26	34	0	8	5	15	9	200	72	29	9	20	110	98	111	88	13	10	23
34	48	k	59	164	21.9363	0	0	0	194	134.2	39	104	2.51	12	197	6	3.9	1.8	0.65	39	107	6.81	50	29	38	0.763158	96	58	65	44	27	31	0	6	9	7	11	240	104	36	11	21	130	67	84	58	17	9	26
35	39	e	71	176	22.921	0	0	1	212	131	66	76	1.09	12.3	226	7	3.3	1.3	1	35	79	3.94	50	24	35	0.685714	90	48	65	53	29	34	0	8	5	16	8	200	70	37	9	19	130	105	119	91	14	14	28
36	55	k	64	158	25.6369	0	0	1	180	93	43	220	3.12	14.3	135	9	4.2	2	0.49	25	105	3.45	50	48	27	1.77778	116	56	65	49	23	32	0	6	8	5	11	200	90	71	16	36	120	74	116	55	42	19	61
37	26	e	58	161	22.3757	0	0	0	204	133.2	34	184	1.2	13	135	8	5.7	2.4	0.73	36	100	4.15	50	41	20	2.05	111	49	65	43	21	28	0	9	6	15	6	180	70	41	16	23	130	74	104	51	30	23	53
38	46	e	60	164	22.3081	0	0	0	160	101.6	42	82	2.57	11	254	7	4.6	2.8	0.39	17	94	3.14	50	25	32	0.78125	93	61	68	43	20	30	0	11	7	13	7	180	75	27	3	7	120	89	120	82	31	7	38
39	41	e	77	172	26.0276	0	0	1	212	135	51	128	0.55	10	140	9	5.1	2.5	0.57	16	64	3.44	50	41	26	1.57692	110	52	65	44	26	30	0	8	5	11	7	210	78	41	10	22	110	44	89	30	45	14	59
40	52	k	65	162	24.7676	0	0	0	192	125	43	120	2.78	15	127	6	5.3	2.8	0.86	19	52	3.68	50	46	27	1.7037	110	56	65	51	27	37	0	6	9	7	11	310	110	58	15	29	135	75	100	59	25	16	41
41	45	e	80	176	25.8264	0	0	1	174	102.2	50	109	3.61	12.6	171	9	4	1.6	0.81	34	91	2.89	50	53	22	2.40909	96	48	65	47	24	37	0	10	6	18	10	227	80	62	17	31	130	67	118	59	51	8	59
42	65	k	60	159	23.7332	0	0	0	112	61	37	70	0.17	12	248	9	4.3	3.1	0.35	18	73	3.12	50	22	29	0.758621	90	48	65	43	24	33	0	8	10	12	16	209	89	42	11	28	130	78	103	69	25	9	34
43	56	e	74	172	25.0135	0	0	1	237	158.2	48	154	2.87	14	233	7	6.1	2.1	0.48	27	27	1.89	50	13	27	0.481481	96	55	65	40	22	31	0	5	8	7	11	180	90	33	10	23	120	64	96	64	32	0	32
44	54	k	62	160	24.2188	0	0	0	130	72	36	110	3.24	11.3	167	6	3.9	1.9	0.71	38	49	4.15	50	48	27	1.77778	121	64	65	42	21	32	0	6	7	5	9	152	72	48	26	29	140	72	111	52	39	20	59
45	34	k	51	157	20.6905	0	0	1	205	118.8	54	161	2.1	14.8	289	8	3.9	1.8	1	17	43	4.51	50	20	42	0.47619	86	58	68	43	26	28	0	9	6	11	7	120	78	20	5	11	130	93	114	80	21	13	34
46	27	k	39	153	16.6603	0	0	0	142	63.4	61	88	2.59	8.1	265	7	5.8	1.8	1.2	16	71	3.45	50	19	38	0.5	98	51	65	34	20	28	0	8	7	17	7	210	78	29	8	11	120	79	112	77	33	2	35
47	54	k	59	161	22.7615	0	0	0	190	118.6	43	142	3.12	12	354	10	3.4	2.8	1.08	13	79	2.78	50	13	25	0.52	79	53	60	43	30	32	0	8	6	11	7	210	82	30	8	22	135	101	121	88	20	13	33
48	43	e	49	139	25.361	0	0	0	174	107.4	31	178	1.2	16	216	6	6.4	3.1	0.83	23	29	3.54	50	64	23	2.78261	90	42	65	44	27	37	0	8	6	15	11	200	82	70	20	44	130	69	106	47	37	22	59
49	45	k	63	163	23.7118	0	0	1	165	103.2	47	74	2.57	14.6	235	8	3.1	1.8	0.7	29	51	4.89	50	31	43	0.72093	110	64	65	40	22	30	0	6	7	11	9	211	78	34	7	17	130	76	109	72	33	4	37
50	43	k	58	150	25.7778	0	0	1	264	176.2	42	229	0.55	14.4	136	6	5.1	2.3	0.53	16	29	2.71	50	44	27	1.62963	106	56	65	40	22	32	0	10	6	16	11	210	87	44	9	14	125	57	106	40	49	17	66
51	36	e	62	168	21.9671	0	0	0	209	131	38	200	1.78	13.2	117	6	4.6	2.1	0.6	24	124	3.88	50	49	27	1.81481	100	48	65	50	34	34	0	8	6	17	8	194	80	49	11	21	125	89	136	75	47	14	61
52	39	e	90	175	29.3878	0	0	1	197	108.8	50	191	2.61	9.8	219	8	3.9	1.8	0.61	26	75	6.54	50	22	34	0.647059	104	66	65	42	27	32	0	9	7	18	10	210	78	42	11	29	138	78	110	70	32	8	40
53	52	e	54	155	22.4766	0	0	1	139	77.4	42	98	0.17	15.6	154	12	5.4	1.6	0.48	38	63	3.79	50	41	27	1.51852	114	54	68	38	21	30	0	6	8	11	6	234	85	41	11	17	140	78	127	65	49	13	62
54	19	e	43	165	15.7943	0	0	0	179	115.2	39	124	2.34	13.6	190	8	7.9	2.3	0.43	13	84	4.19	50	21	34	0.617647	75	47	65	28	21	32	0	9	4	20	7	210	76	21	6	10	110	74	90	62	16	12	28
55	23	k	60	158	24.0346	0	0	1	166	105.4	31	148	0.17	12.6	134	6	4	2.2	0.99	25	97	3.87	50	40	19	2.10526	112	56	65	40	22	31	0	9	5	20	7	210	82	40	7	9	115	69	148	67	79	2	81
56	51	e	120	180	37.037	0	0	1	141	82	45	70	0.9	9.3	275	7	3.9	1.5	0.31	16	58	3.96	50	19	39	0.487179	95	60	60	49	28	39	0	6	8	6	10	260	105	68	32	20	145	96	110	86	14	10	24
57	27	e	70	170	24.2215	0	0	1	242	157	49	180	1.12	13	151	10	3.9	1.5	0.87	24	109	2.81	50	47	22	2.13636	102	50	63	49	32	35	0	8	4	21	9	263	87	57	24	31	105	44	111	37	67	7	74
58	31	k	65	160	25.3906	0	0	0	172	108.4	40	118	3.34	13.5	122	11	6.6	2.3	0.63	18	54	3.51	50	32	20	1.6	92	44	65	40	22	32	0	11	7	15	11	191	74	32	9	19	125	74	127	71	53	3	56
59	33	e	54	165	19.8347	0	0	0	190	121	49	100	3.24	13.2	122	8	5	2.2	0.8	13	81	3.78	50	28	41	0.682927	96	62	65	39	24	25	0	10	5	15	5	205	80	48	11	21	124	96	101	81	5	15	20
60	59	k	70	162	26.6728	0	0	1	156	95.6	34	132	3.48	12.5	186	8	5.4	1.7	0.86	34	73	4.13	50	51	23	2.21739	106	52	66	42	24	26	0	8	8	13	6	195	78	61	18	28	145	71	89	41	18	30	48
61	41	e	70	160	27.3438	0	0	1	130	79.8	30	101	2.69	9.6	164	8	4.9	2.3	1	16	81	3.41	50	43	23	1.86957	98	46	65	38	24	26	0	7	9	15	10	210	85	43	9	21	135	67	110	52	43	15	58
62	37	e	54	153	23.0681	0	0	0	200	144.4	38	88	2.51	13.8	189	8	5.4	2.4	0.76	39	67	3.34	50	17	34	0.5	101	62	60	36	24	21	0	7	5	18	10	245	98	22	6	11	115	64	85	59	21	5	26
63	50	k	73	164	27.1416	0	0	0	164	90.6	45	142	1.09	16.2	215	4	5	2.6	0.43	27	29	4.28	50	63	26	2.42308	110	52	62	43	25	38	0	15	10	8	8	200	90	85	41	64	145	89	144	48	55	41	96
64	48	k	64	158	25.6369	0	0	0	248	190.2	37	104	3.12	13.5	291	7	1.9	0.8	0.54	16	105	2.79	50	17	30	0.566667	100	58	68	42	22	24	0	7	7	12	9	195	80	42	13	26	120	74	115	61	41	13	54
65	33	e	58	170	20.0692	0	0	1	260	158.4	66	178	1.2	13.7	208	7	4.6	2	0.76	37	69	4.12	50	27	38	0.710526	104	68	65	39	24	24	0	8	5	18	5	190	75	42	13	17	130	84	110	69	26	15	41
66	41	k	69	155	28.7201	0	0	1	152	75.2	32	224	2.57	13.6	124	9	5.7	1.9	0.63	14	76	2.27	50	56	25	2.24	122	70	60	38	22	33	0	9	7	15	10	195	81	56	16	28	130	64	99	44	35	20	55
67	21	e	66	176	21.3068	0	0	1	139	76.6	49	67	0.55	13.1	135	6	4.7	3.1	1.02	18	59	2.61	50	48	26	1.84615	99	44	65	44	30	25	0	10	7	20	8	168	70	48	15	22	110	83	119	73	36	10	46
68	41	e	72	170	24.9135	0	0	0	186	99.6	29	287	2.78	15.6	220	8	4.9	1.7	1.08	39	41	3.58	50	56	30	1.86667	120	62	65	38	24	24	0	8	8	18	8	190	95	56	16	28	135	85	125	61	40	24	64
69	22	e	68	169	23.8087	0	0	0	151	85	57	47	3.61	13.8	113	7	5.2	1.9	0.57	24	49	2.73	50	31	20	1.55	118	66	62	38	22	26	0	8	5	12	8	210	87	31	10	18	120	81	122	62	41	19	60
70	32	e	48	153	20.5049	0	0	0	140	84.4	34	108	0.17	10.7	289	6	4.5	1.9	0.39	15	57	3.98	50	21	34	0.617647	95	52	60	35	24	24	0	9	9	22	10	200	80	30	8	18	120	91	99	75	8	16	24
71	37	k	52	161	20.061	0	0	0	209	131	40	198	1.54	13.6	298	6	3.5	1.6	0.81	12	103	3.78	50	18	32	0.5625	79	52	60	43	24	31	0	8	8	15	5	260	120	56	16	29	135	74	81	59	7	15	22
72	45	e	80	176	25.8264	0	0	1	174	102.2	50	109	2.68	12.6	184	9	4	1.6	0.37	17	117	2.89	50	49	22	2.22727	96	48	65	47	24	37	0	10	6	18	10	227	98	62	17	31	130	67	118	59	51	8	59
73	65	k	60	159	23.7332	0	0	0	112	61	37	70	3.5	14.7	186	9	4.3	3.1	1.05	19	27	3.12	50	14	38	0.368421	90	48	65	43	24	33	0	8	10	12	16	209	89	42	11	28	130	75	103	68	28	7	35
74	56	e	74	172	25.0135	0	0	1	237	158.2	48	154	0.63	14.4	179	7	6.1	2.1	0.73	16	39	1.89	50	23	47	0.489362	84	58	65	40	22	31	0	5	8	7	11	180	90	33	10	23	120	78	96	74	18	4	22
75	54	e	62	160	24.2188	0	0	0	130	72	36	110	2.66	12	128	6	3.9	1.9	0.67	13	42	4.15	50	39	27	1.44444	121	64	65	42	21	32	0	6	7	5	9	152	72	48	26	29	140	81	108	62	49	14	68
76	56	k	51	157	20.6905	0	0	1	205	118.8	54	161	3.41	15.3	176	8	3.9	1.8	1	36	46	4.51	50	20	22	0.909091	118	58	68	43	26	28	0	9	6	11	7	120	78	20	5	11	130	91	126	84	43	7	76
77	27	e	39	153	16.6603	0	0	0	142	63.4	61	88	2.5	13.5	297	7	5.8	1.8	1.09	38	69	3.45	50	29	41	0.707317	98	51	65	34	20	28	0	8	7	17	7	210	78	29	8	11	120	89	118	81	29	8	37
78	54	e	59	161	22.7615	0	0	0	190	118.6	43	142	1.36	12.9	241	10	3.4	2.8	0.48	29	61	2.78	50	10	35	0.285714	89	60	60	43	30	32	0	8	6	11	7	210	82	30	8	22	135	107	118	92	11	15	26
79	43	e	49	139	25.361	0	0	0	174	107.4	31	178	1.1	11.6	215	6	6.4	3.1	1	24	37	3.54	50	17	33	0.515152	90	42	65	44	27	37	0	8	6	15	11	200	82	70	20	44	130	71	106	67	35	4	39
80	45	k	63	163	23.7118	0	0	1	165	103.2	47	74	0.63	13.6	149	8	3.1	1.8	0.34	15	82	4.89	50	34	49	0.693878	110	64	65	40	22	30	0	6	7	11	9	211	78	34	7	17	130	76	109	61	33	15	48
81	43	k	58	150	25.7778	0	0	1	264	176.2	42	229	0.93	9.8	145	6	5.1	2.3	1.08	28	96	2.71	50	44	27	1.62963	106	56	65	40	22	32	0	10	6	16	11	210	87	44	9	14	125	57	106	40	49	17	66
82	36	k	62	168	21.9671	0	0	0	209	131	38	200	1.43	12	183	6	4.6	2.1	0.62	26	64	3.88	50	49	27	1.81481	100	48	65	50	34	34	0	8	6	17	8	194	80	49	11	21	125	89	136	75	47	14	61
83	39	e	90	175	29.3878	0	0	1	197	108.8	50	191	2.02	13.4	315	8	3.9	1.8	0.69	23	51	6.54	50	13	35	0.371429	86	56	65	42	27	32	0	9	7	18	10	210	78	42	11	29	138	78	110	70	32	8	40
84	52	k	54	155	22.4766	0	0	1	139	77.4	42	98	2.89	13.5	129	12	5.4	1.6	0.78	24	104	3.79	50	41	27	1.51852	114	54	68	38	21	30	0	6	8	11	6	234	85	41	11	17	140	78	148	55	70	23	93
85	19	k	43	165	15.7943	0	0	0	179	115.2	39	124	1.03	12.7	286	8	7.9	2.3	1	21	92	4.19	50	21	40	0.525	99	57	65	28	21	32	0	9	4	20	7	210	76	21	6	10	110	74	90	62	16	12	28
86	23	e	60	158	24.0346	0	0	1	166	105.4	31	148	0.76	11.4	137	6	4	2.2	0.43	15	73	3.87	50	40	19	2.10526	112	56	65	40	22	31	0	9	5	20	7	210	82	40	7	9	115	69	148	67	79	2	81
87	51	e	120	180	37.037	0	0	1	141	82	45	70	1.79	11.7	318	7	3.9	1.5	0.27	35	88	3.96	50	18	39	0.461538	110	68	60	49	28	39	0	6	8	6	10	260	120	68	32	20	145	96	110	87	14	9	23
88	27	k	70	170	24.2215	0	0	1	242	157	49	180	1.43	12.6	169	10	3.9	1.5	0.49	34	29	2.81	50	57	22	2.59091	102	50	63	49	32	35	0	8	4	21	9	263	110	57	24	31	105	44	111	37	67	7	74
89	31	e	65	160	25.3906	0	0	0	172	108.4	40	118	2.89	13	145	11	6.6	2.3	1.08	16	43	3.51	50	32	45	0.711111	92	56	65	40	22	32	0	11	7	15	11	191	74	32	9	19	125	74	106	71	32	3	35
90	33	k	54	165	19.8347	0	0	0	190	121	49	100	0.63	14.4	163	7	5	2.2	1.08	29	77	3.78	50	48	21	2.28571	110	62	65	39	24	25	0	10	5	15	5	205	80	48	11	21	124	96	121	71	25	25	50
91	28	k	68	172	22.9854	0	0	0	146	89	33	122	2.56	12	107	9	6.05	1.9	0.3	23	62	5.48	50	45	23	1.95652	119	51	65	41	24	32	0	10	6	18	9	180	72	58	12	27	110	71	115	64	44	7	51
92	52	k	80	158	32.0461	0	0	0	207	128	48	154	1.84	15.3	282	10	6.4	2.1	0.51	34	69	6.81	50	31	56	0.553571	88	56	64	42	24	25	0	10	5	15	5	192	78	74	15	28	128	96	105	81	9	15	24
93	36	e	74	175	24.1633	0	0	0	230	156.4	52	108	2.03	13.5	141	6	4	1.3	0.6	12	31	5.78	50	42	24	1.75	128	57	65	46	30	33	0	8	8	15	5	190	70	42	7	14	125	82	119	78	37	4	41
94	50	e	56	175	18.2857	0	0	0	310	241	29	195	2.27	12.9	221	6	3.8	1.2	0.67	19	49	4.91	50	12	25	0.48	110	68	65	41	24	26	0	8	8	15	10	200	88	28	7	15	135	89	96	80	7	9	16
95	35	k	52	159	20.5688	0	0	0	275	210	30	171	1.65	11.6	120	8	5.6	1.8	0.49	16	52	4.62	50	58	25	2.32	119	53	68	34	20	27	0	10	5	20	10	210	114	58	15	29	120	89	133	80	44	9	53
96	52	e	62	160	24.2188	0	0	1	201	121	38	210	2.57	12	289	6	4.1	1.3	1.01	38	64	5.02	50	29	45	0.644444	96	60	60	41	23	30	0	8	10	13	12	245	118	39	9	16	125	69	74	58	5	11	16
97	50	k	63	158	25.2363	0	0	0	231	162	46	113	0.55	14	275	8	5.9	1.6	0.94	34	34	6.32	50	21	34	0.617647	87	46	65	46	21	37	1	8	6	14	10	205	74	62	15	24	135	89	111	74	22	15	37
[truncated: 3 more columns]
